# Supplementary material for: Plasma Metabolic Signature and Abnormalities in HIV-Infected Individuals on Long-Term Successful Antiretroviral Therapy
Source: Metabolites. 2019 Sep 30;9(10):210. doi: 10.3390/metabo9100210 (PMC6835959; doi:10.3390/metabo9100210)
Supplement: Supplementary file 1 [file metabolites-09-00210-s001.zip]

Archive with 3 entries (2 files):
- metabolites-580629-supplementary 4th/
- metabolites-580629-supplementary 4th/metabolites-580629-Supplementary.pdf
- metabolites-580629-supplementary 4th/metabolites-580629-Supplimentary Data File 1.xlsx
