# Supplementary material for: Plasma Metabolic Signature and Abnormalities in HIV-Infected Individuals on Long-Term Successful Antiretroviral Therapy
Source: Metabolites. 2019 Sep 30;9(10):210. doi: 10.3390/metabo9100210 (PMC6835959; doi:10.3390/metabo9100210)
Supplement: Supplementary file 1 [file metabolites-09-00210-s001.zip › metabolites-580629-supplementary 4th/metabolites-580629-Supplimentary Data File 1.xlsx]

## Sheet: DownRegulated
Significantly lower metabolite in different comparisions
[HC-vs-TLE]	1-(1-enyl-palmitoyl)-2-linoleoyl-GPC (P-16:0/18:2)*
	1-linoleoyl-GPG (18:2)*
	1-linoleoylglycerol (18:2)
	1-stearoyl-2-linoleoyl-GPE (18:0/18:2)*
	1-stearoyl-2-oleoyl-GPE (18:0/18:1)
	1-stearoyl-GPE (18:0)
	3-indoleglyoxylic acid
	4-allylcatechol sulfate
	4-hydroxycoumarin
	alanine
	alpha-ketoglutaramate*
	behenoyl sphingomyelin (d18:1/22:0)*
	bromine
	glucuronide of piperine metabolite C17H21NO3 (3)*
	glycocholenate sulfate*
	hydroquinone sulfate
	hydroxy-N6,N6,N6-trimethyllysine*
	kynurenate
	linoleoyl-linoleoyl-glycerol (18:2/18:2) [1]*
	mannitol/sorbitol
	N-formylanthranilic acid
	N6-carboxymethyllysine
	ornithine
	spermidine
	sphingomyelin (d18:1/22:1, d18:2/22:0, d16:1/24:1)*
	thyroxine
	X - 12849
	X - 16964
	X - 17676
	X - 23587
	X - 24295
[HC-vs-ZLN]	1-(1-enyl-oleoyl)-GPE (P-18:1)*
	1-(1-enyl-palmitoyl)-GPE (P-16:0)*
	2-aminoheptanoate
	5-hydroxylysine
	cysteine sulfinic acid
	dimethylglycine
	gamma-glutamylcitrulline*
	gluconate
	glycine
	leucylalanine
	leucylglycine
	phosphoethanolamine
	serotonin
	tridecenedioate (C13:1-DC)*
	valylleucine
	X - 11847
	X - 11858
	X - 21607
	X - 21834
[ZLN-vs-TLE]	1-arachidonoyl-GPC (20:4n6)*
	1-arachidonoyl-GPE (20:4n6)*
	1-arachidonoyl-GPI (20:4)*
	1-carboxyethylisoleucine
	1-carboxyethylphenylalanine
	1-methylhistidine
	1-palmitoyl-2-arachidonoyl-GPC (16:0/20:4n6)
	1-palmitoyl-GPC (16:0)
	1-palmitoyl-GPI (16:0)
	1-ribosyl-imidazoleacetate*
	1-stearoyl-2-arachidonoyl-GPC (18:0/20:4)
	1-stearoyl-2-arachidonoyl-GPI (18:0/20:4)
	1-stearoyl-GPC (18:0)
	2-palmitoyl-GPC (16:0)*
	2,3-dihydroxy-5-methylthio-4-pentenoate (DMTPA)*
	21-hydroxypregnenolone disulfate
	3-(4-hydroxyphenyl)lactate
	3-carboxy-4-methyl-5-propyl-2-furanpropanoate (CMPF)
	4-hydroxyphenylacetylglutamine
	4-methylbenzenesulfonate
	5-methylthioadenosine (MTA)
	5alpha-androstan-3alpha
	17beta-diol monosulfate (2)
	alpha-hydroxyisocaproate
	alpha-ketoglutarate
	androstenediol (3beta,17beta) disulfate (1)
	androstenediol (3beta,17beta) disulfate (2)
	androstenediol (3beta,17beta) monosulfate (1)
	androstenediol (3beta,17beta) monosulfate (2)
	anthranilate
	arabitol/xylitol
	beta-guanidinopropanoate
	beta-sitosterol
	campesterol
	cerotoylcarnitine (C26)*
	creatinine
	dihydroorotate
	eicosenoylcarnitine (C20:1)*
	etiocholanolone glucuronide
	gamma-glutamylisoleucine*
	gamma-glutamylleucine
	glutamate
	glycochenodeoxycholate glucuronide (1)
	gulonate*
	indolelactate
	lamivudine
	linoleoyl-arachidonoyl-glycerol (18:2/20:4) [1]*
	linoleoyl-arachidonoyl-glycerol (18:2/20:4) [2]*
	malonylcarnitine
	myristoyl-linoleoyl-glycerol (14:0/18:2) [1]*
	N-palmitoyl-sphingosine (d18:1/16:0)
	N-stearoyl-sphingadienine (d18:2/18:0)*
	nervonoylcarnitine (C24:1)*
	nevirapine
	nicotinamide riboside
	oleoyl-arachidonoyl-glycerol (18:1/20:4) [1]*
	oleoyl-arachidonoyl-glycerol (18:1/20:4) [2]*
	oleoyl-oleoyl-glycerol (18:1/18:1) [1]*
	orotidine
	palmitoleoyl-linoleoyl-glycerol (16:1/18:2) [1]*
	palmitoleoyl-oleoyl-glycerol (16:1/18:1) [1]*
	palmitoyl-arachidonoyl-glycerol (16:0/20:4) [2]*
	palmitoyl-oleoyl-glycerol (16:0/18:1) [1]*
	palmitoyl-oleoyl-glycerol (16:0/18:1) [2]*
	palmitoylcarnitine (C16)
	pregnenetriol disulfate*
	pregnenetriol sulfate*
	propionylcarnitine (C3)
	retinal
	retinol (Vitamin A)
	ribitol
	stearoyl-arachidonoyl-glycerol (18:0/20:4) [2]*
	stearoyl-linoleoyl-glycerol (18:0/18:2) [2]*
	stearoylcarnitine (C18)
	sulfate*
	X - 11444
	X - 15245
	X - 17340
	X - 18779
	X - 21364
	X - 21441
	X - 21796
	X - 22162
	X - 24544
	X - 24588
	X - 24736
	X - 24849
	ximenoylcarnitine (C26:1)*
	zidovudine
[HC-vs-PLHIV]	1-palmitoyl-2-linoleoyl-GPE (16:0/18:2)
	3-hydroxyhippurate
	5-acetylamino-6-formylamino-3-methyluracil
	5-methyluridine (ribothymidine)
	beta-alanine
	eicosenedioate (C20:1-DC)*
	homoarginine
	linoleoyl-linoleoyl-glycerol (18:2/18:2) [2]*
	mannose
	ribulonate/xylulonate/lyxonate*
	sphingomyelin (d18:2/21:0, d16:2/23:0)*
	sphingomyelin (d18:2/23:1)*
	vanillic alcohol sulfate
	X - 12104
	X - 12847
	X - 17146
[HC-vs-PLHIV] and [HC-vs-TLE]	1,2-dilinoleoyl-GPC (18:2/18:2)
	1,2-dilinoleoyl-GPE (18:2/18:2)*
	2-aminoadipate
	allantoin
	alpha-ketobutyrate
	behenoyl dihydrosphingomyelin (d18:0/22:0)*
	bilirubin (E,E)*
	bilirubin (E,Z or Z,E)*
	bilirubin (Z,Z)
	citraconate/glutaconate
	cysteine
	glycolithocholate
	N-acetylarginine
	phenylacetylcarnitine
	phosphate
	piperine
	sphingomyelin (d18:0/20:0, d16:0/22:0)*
	sphingomyelin (d18:1/21:0, d17:1/22:0, d16:1/23:0)*
	sphingomyelin (d18:1/25:0, d19:0/24:1, d20:1/23:0, d19:1/24:0)*
	sphingomyelin (d18:2/18:1)*
	trans-4-hydroxyproline
	tyrosine
	urea
	uridine
	X - 12306
	X - 17690
	X - 19438
	X - 21467
	X - 22771
[HC-vs-PLHIV] and [HC-vs-TLE] and [HC-vs-ZLN]	1-(1-enyl-palmitoyl)-2-arachidonoyl-GPE (P-16:0/20:4)*
	1-linoleoyl-GPA (18:2)*
	1-palmitoyl-2-linoleoyl-GPC (16:0/18:2)
	1-palmitoyl-GPA (16:0)
	2-aminobutyrate
	2-keto-3-deoxy-gluconate
	3-hydroxystachydrine*
	5-hydroxymethyl-2-furoic acid
	5alpha-androstan-3alpha
	17beta-diol monosulfate (1)
	5alpha-androstan-3beta
	17beta-diol monosulfate (2)
	5alpha-pregnan-3beta
	20alpha-diol disulfate
	androstenediol (3alpha, 17alpha) monosulfate (3)
	androsterone sulfate
	arabinose
	branched-chain, straight-chain, or cyclopropyl 10:1 fatty acid (2)*
	epiandrosterone sulfate
	ergothioneine
	fructose
	fructosyllysine
	gamma-glutamyl-alpha-lysine
	gamma-glutamylmethionine
	glycerate
	glycodeoxycholate
	hydroxypalmitoyl sphingomyelin (d18:1/16:0(OH))**
	lysine
	methionine
	N1-Methyl-2-pyridone-5-carboxamide
	N1-Methyl-4-pyridone-3-carboxamide
	oxalate (ethanedioate)
	palmitoyl dihydrosphingomyelin (d18:0/16:0)*
	phenylalanine
	tartronate (hydroxymalonate)
	thymol sulfate
	tryptophan
	X - 11308
	X - 11372
	X - 11378
	X - 11381
	X - 11880
	X - 15728
	X - 21339
	X - 24545
	xanthurenate
[HC-vs-PLHIV] and [HC-vs-TLE] and [HC-vs-ZLN] and [ZLN-vs-TLE]	4-hydroxyglutamate
	leucine
	metabolonic lactone sulfate
	threonate
	X - 16935
[HC-vs-TLE] and [ZLN-vs-TLE]	1-carboxyethylleucine
	1-carboxyethyltyrosine
	1-carboxyethylvaline
	1-methyl-5-imidazoleacetate
	1-oleoyl-GPI (18:1)
	1-palmitoyl-2-stearoyl-GPC (16:0/18:0)
	1-palmitoyl-2-stearoyl-GPE (16:0/18:0)*
	1-stearoyl-2-linoleoyl-GPC (18:0/18:2)*
	3-methyl-2-oxobutyrate
	3-methyl-2-oxovalerate
	4-cholesten-3-one
	4-hydroxy-2-oxoglutaric acid
	4-methyl-2-oxopentanoate
	androstenediol (3alpha, 17alpha) monosulfate (2)
	androsterone glucuronide
	cortolone glucuronide (1)
	dimethylarginine (SDMA + ADMA)
	erythronate*
	fumarate
	galactonate
	hydroxy-CMPF*
	lactate
	lignoceroyl sphingomyelin (d18:1/24:0)
	N-acetylcarnosine
	N-acetylglucosamine/N-acetylgalactosamine
	N-acetylisoleucine
	N,N-dimethylalanine
	N6-carbamoylthreonyladenosine
	oleoyl-linoleoyl-glycerol (18:1/18:2) [1]
	oleoyl-linoleoyl-glycerol (18:1/18:2) [2]
	palmitoyl-linoleoyl-glycerol (16:0/18:2) [1]*
	palmitoyl-linoleoyl-glycerol (16:0/18:2) [2]*
	prolylglycine
	urate
	X - 12015
	X - 12726
	X - 12830
	X - 13684
	X - 13835
	X - 22143
	X - 24546
	X - 24556
	X - 24813
	X - 25265
[HC-vs-PLHIV] and [HC-vs-TLE] and [ZLN-vs-TLE]	3-methylhistidine
	5alpha-androstan-3beta
	17beta-diol disulfate
	isoleucine
	N6,N6,N6-trimethyllysine
	tricosanoyl sphingomyelin (d18:1/23:0)*
	valine
	X - 21785
[HC-vs-PLHIV] and [HC-vs-ZLN]	1-(1-enyl-palmitoyl)-2-linoleoyl-GPE (P-16:0/18:2)*
	1-methylnicotinamide
	2-hydroxyarachidate*
	2-methylbutyrylglycine
	2R,3R-dihydroxybutyrate
	3-bromo-5-chloro-2
	6-dihydroxybenzoic acid*
	3,5-dichloro-2
	6-dihydroxybenzoic acid
	4-hydroxychlorothalonil
	5alpha-pregnan-3beta
	20alpha-diol monosulfate (2)
	5alpha-pregnan-3beta
	20beta-diol monosulfate (1)
	aconitate [cis or trans]
	arginine
	asparagine
	behenate (22:0)*
	beta-cryptoxanthin
	branched-chain, straight-chain, or cyclopropyl 10:1 fatty acid (1)*
	choline phosphate
	citrate
	creatine
	cysteine-glutathione disulfide
	gamma-glutamyl-epsilon-lysine
	gamma-glutamylalanine
	gamma-glutamylglutamine
	glucose
	glycoursodeoxycholate
	hexadecasphingosine (d16:1)*
	methionine sulfoxide
	myristoyl dihydrosphingomyelin (d18:0/14:0)*
	N-acetylmethionine
	N-formylphenylalanine
	N-methylalanine
	N,N,N-trimethyl-5-aminovalerate
	N6-methyladenosine
	pipecolate
	serine
	sphingomyelin (d17:2/16:0, d18:2/15:0)*
	sphingomyelin (d18:1/22:2, d18:2/22:1, d16:1/24:2)*
	sphingomyelin (d18:2/24:2)*
	stachydrine
	succinate
	sulfate of piperine metabolite C18H21NO3 (3)*
	taurodeoxycholate
	threonine
	X - 11849
	X - 13658
	X - 13695
	X - 17346
	X - 17653
	X - 17654
	X - 21315
	X - 21661
	X - 23665
	X - 24542
	X - 24949
	X - 25271
	X - 25519

## Sheet: UpRegulated
Significantly higher metabolite in different comparisions
[HC-vs-TLE]	3-methylglutaconate
	gamma-glutamylhistidine
	N-acetyl-isoputreanine*
	X - 17146
[HC-vs-ZLN]	(R)-3-hydroxybutyrylcarnitine
	1-arachidonoyl-GPE (20:4n6)*
	1-carboxyethylisoleucine
	1-carboxyethylleucine
	1-carboxyethylvaline
	1-dihomo-linolenylglycerol (20:3)
	1-palmitoyl-2-arachidonoyl-GPC (16:0/20:4n6)
	1-palmitoyl-2-oleoyl-GPI (16:0/18:1)*
	1-palmitoyl-2-stearoyl-GPC (16:0/18:0)
	1-palmitoyl-GPC (16:0)
	1-ribosyl-imidazoleacetate*
	1-stearoyl-2-arachidonoyl-GPI (18:0/20:4)
	1-stearoyl-GPC (18:0)
	2-palmitoyl-GPC (16:0)*
	2,3-dihydroxy-5-methylthio-4-pentenoate (DMTPA)*
	21-hydroxypregnenolone disulfate
	3-(4-hydroxyphenyl)lactate
	3-aminoisobutyrate
	3-hydroxydecanoylcarnitine
	3-hydroxyhexanoylcarnitine (1)
	3-hydroxyoleoylcarnitine
	4-hydroxyphenylacetylglutamine
	5-methylthioadenosine (MTA)
	7-alpha-hydroxy-3-oxo-4-cholestenoate (7-Hoca)
	alpha-hydroxyisocaproate
	alpha-hydroxyisovalerate
	androstenediol (3beta,17beta) disulfate (2)
	ceramide (d16:1/24:1, d18:1/22:1)*
	eicosenoylcarnitine (C20:1)*
	etiocholanolone glucuronide
	glutamate
	glutamine conjugate of C6H10O2 (1)*
	indolelactate
	isocitric lactone
	lactate
	laurylcarnitine (C12)
	lignoceroylcarnitine (C24)*
	malonylcarnitine
	margaroylcarnitine (C17)*
	myristoylcarnitine (C14)
	oleoyl-arachidonoyl-glycerol (18:1/20:4) [1]*
	oleoyl-arachidonoyl-glycerol (18:1/20:4) [2]*
	oleoyl-oleoyl-glycerol (18:1/18:1) [1]*
	oleoylcarnitine (C18:1)
	palmitoleoyl-oleoyl-glycerol (16:1/18:1) [1]*
	palmitoleoylcarnitine (C16:1)*
	palmitoyl-arachidonoyl-glycerol (16:0/20:4) [2]*
	palmitoyl-oleoyl-glycerol (16:0/18:1) [1]*
	palmitoyl-oleoyl-glycerol (16:0/18:1) [2]*
	pyroglutamine*
	retinal
	retinol (Vitamin A)
	sarcosine
	X - 13684
	X - 15245
	X - 15469
	X - 16580
	X - 21364
	X - 22519
	X - 24307
	X - 24518
	X - 24544
	X - 24546
	X - 24556
	X - 25265
	X - 25420
[ZLN-vs-TLE]	3-phosphoglycerate
	3,5-dichloro-2
	6-dihydroxybenzoic acid
	adenosine 5'-monophosphate (AMP)
	citrate
	gamma-glutamyl-epsilon-lysine
	leucylglycine
	N-acetyl-aspartyl-glutamate (NAAG)
	N2-acetyl,N6-methyllysine
	N2-acetyl,N6,N6-dimethyllysine
	N6-methyllysine
	serine
	serotonin
	X - 12112
[HC-vs-PLHIV]	1-palmitoyl-2-palmitoleoyl-GPC (16:0/16:1)*
	2,3-dihydroxyisovalerate
	3-hydroxyadipate*
	3-hydroxybutyroylglycine**
	cetirizine
	glyco-beta-muricholate**
	mead acid (20:3n9)
	N-acetyl-beta-alanine
	trizma acetate
	X - 12407
	X - 12707
	X - 24422
	X - 24812
[HC-vs-PLHIV] and [HC-vs-TLE]	3-hydroxyoctanoate
	glyco-alpha-muricholate**
	N-palmitoyl-sphingadienine (d18:2/16:0)*
	trans-urocanate
	X - 24337
[HC-vs-PLHIV] and [HC-vs-TLE] and [HC-vs-ZLN]	1-palmitoyl-2-dihomo-linolenoyl-GPC (16:0/20:3n3 or 6)*
	16a-hydroxy DHEA 3-sulfate
	4-methylbenzenesulfonate
	7-methylurate
	adipoylcarnitine (C6-DC)
	cortisone
	cytosine
	lamivudine
	methionine sulfone
	pseudouridine
	X - 17010
	X - 19141
	X - 24748
[HC-vs-PLHIV] and [HC-vs-TLE] and [HC-vs-ZLN] and [ZLN-vs-TLE]	glycohyocholate
	X - 12127
[HC-vs-TLE] and [ZLN-vs-TLE]	glycosyl-N-behenoyl-sphingosine (d18:1/22:0)*
	nervonate (24:1n9)*
	phenol sulfate
[HC-vs-PLHIV] and [HC-vs-TLE] and [ZLN-vs-TLE]	cortisol
	efavirenz
[HC-vs-PLHIV] and [HC-vs-ZLN]	(N(1) + N(8))-acetylspermidine
	(S)-3-hydroxybutyrylcarnitine
	1-arachidonoyl-GPC (20:4n6)*
	1-lignoceroyl-GPC (24:0)
	1-linolenoyl-GPC (18:3)*
	1-oleoyl-GPC (18:1)
	1-palmitoyl-2-arachidonoyl-GPI (16:0/20:4)*
	1-palmitoyl-2-oleoyl-GPC (16:0/18:1)
	1-stearoyl-2-arachidonoyl-GPC (18:0/20:4)
	1-stearoyl-2-oleoyl-GPC (18:0/18:1)
	2-hydroxy-3-methylvalerate
	3-methoxytyramine sulfate
	alpha-ketoglutarate
	andro steroid monosulfate C19H28O6S (1)*
	arabitol/xylitol
	arachidoylcarnitine (C20)*
	beta-sitosterol
	campesterol
	ceramide (d18:1/20:0, d16:1/22:0, d20:1/18:0)*
	ceramide (d18:2/24:1, d18:1/24:2)*
	cerotoylcarnitine (C26)*
	glucuronate
	gulonate*
	hydantoin-5-propionate
	hyocholate
	imidazole lactate
	N-palmitoyl-sphingosine (d18:1/16:0)
	N-stearoyl-sphingadienine (d18:2/18:0)*
	N-stearoyl-sphingosine (d18:1/18:0)*
	N1-methylinosine
	N2,N2-dimethylguanosine
	N2,N5-diacetylornithine
	nervonoylcarnitine (C24:1)*
	nevirapine
	nicotinamide riboside
	palmitoylcarnitine (C16)
	phenyllactate (PLA)
	pimeloylcarnitine/3-methyladipoylcarnitine (C7-DC)
	stearoyl-arachidonoyl-glycerol (18:0/20:4) [1]*
	stearoylcarnitine (C18)
	vanillactate
	X - 10458
	X - 12026
	X - 12100
	X - 13844
	X - 15492
	X - 16397
	X - 21285
	X - 21441
	X - 21470
	X - 22162
	X - 22776
	X - 23498
	X - 24588
	X - 24736
	X - 25422
	X - 25790
	ximenoylcarnitine (C26:1)*
	zidovudine
